# Supplementary material for: SKGQA, a Peptide Derived from the ANA/BTG3 Protein, Cleaves Amyloid-β with Proteolytic Activity
Source: Biomolecules. 2024 May 15;14(5):586. doi: 10.3390/biom14050586 (PMC11118129; doi:10.3390/biom14050586)
Supplement: Supplementary file 1 [file biomolecules-14-00586-s001.zip]

Archive with 1 entries (1 files):
- biomolecules-2815350-supplementary.pptx
